# Supplementary material for: Unsupervised Deep Learning for Synthetic CT Generation from CBCT Images for Proton and Carbon Ion Therapy for Paediatric Patients
Source: Sensors (Basel). 2024 Nov 22;24(23):7460. doi: 10.3390/s24237460 (PMC11644336; doi:10.3390/s24237460)
Supplement: Supplementary file 1 [file sensors-24-07460-s001.zip]

Archive with 1 entries (1 files):
- sensors-3249178-supplementary.pdf
